# Supplementary material for: Impact of moisturizing pretreatments on small reusable dental instruments cleanliness and mechanics
Source: PLoS One. 2026 Apr 29;21(4):e0348177. doi: 10.1371/journal.pone.0348177 (PMC13127945; doi:10.1371/journal.pone.0348177)
Supplement: S1 Data — (XLSX) [file pone.0348177.s001.xlsx]

## Sheet: Data 
Cleanliness Scores
										ATP(RLU)
High-speed long fissure burs	Cycle times	Water Group		Enzyme Group		Moisturizer Group				Cycle times	High-speed long fissure burs (water group)
	T1	1.4		1.6		2.4				T1	757813	1282423	178569	1271556	2348389	98541	544717	119125	213698	299466
	T2	2.4		1.2		2.6				T2	484011	847761	338392	535177	280251	543054		901158
	T3	3.4		1.44		2.75				T3		248016	567810		1816598	241371
	T4	4.4		1.22		1.75				T4		1681122			36767	332315
										Cycle times	High-speed long fissure burs (enzyme group)
Slow-speed round burs	Cycle times	Water Group		Enzyme Group		Moisturizer Group				T1	1479504	904869	1880185	642105	614174	675727	9688	15782	425096	634435
	T1	0.7		0.9		2				T2	436958	1573014	62618	298573	661432	814995	147772	39082	748744	1689580
	T2	0.8		0.6		1.2				T3	181155	107478	1760428	1117344		1448054	1737615	455947	984904	319181
	T3	0.7		0.9		1.1				T4	681642	465229	3328464	56019		35064	889818	1893754	41968	1220043
	T4	0.6		1.3		1.3
										Cycle times	High-speed long fissure burs (moisturizer group)
										T1	12441	14150	6136	59393	2419	43486	13606	712	28058	24703
Ni-Ti instruments	Cycle times	Water Group		Enzyme Group		Moisturizer Group				T2	27443	7645	1497	11918	22747	3642	1291	765	1161	47966
	T1	2.2		2.4		3				T3	20505	963	2196	3281			933	12316	3225	7287
	T2	1.5		2		3				T4	37606	41061	21856	7849			904	1508	2479	12927
	T3	2.4		2.6		2.9
	T4	2.1		2.2		2.9				Cycle times	Slow-speed round burs (water group)
										T1	508640	33909	22465	30819	83044	266482	166913	235268	15625	75403
										T2	116939	1829529	9729	65802	320385	139862	70081	12663	90916	232545
										T3	26469	240329	193322	2971297	132784	8350	465559	963572	319478	57699
										T4	614438	559840	8399340	213832	78980	170647	24703	274898	31430	837577
										Cycle times	Slow-speed round burs (enzyme group)
										T1	4803069	2199	23443	1433844	302780	55004	8968	537616	7454	196883
										T2		543844	1290972	19092	31492	6783	53733	28106	6169	5789
										T3	56804	256937	441917	3649	4663	180772	73508	45864	290750	117099
										T4	22506	111301	30074	22775	196242	6694	12169	12931	8621	46747
										Cycle times	Slow-speed round burs (moisturizer group)
										T1	1794	721	725	313	333	533	2437	3834	461	15272
										T2	4787	3270	5956	15665	306	36183	8771	18490	3960	1914
										T3	187	77663	2117	361	669	4217	46	854	1483	1499
										T4	31768	5042	248	905	5890	1239	6165	12034	2382	2608
										Cycle times	Ni-Ti instruments (water group)
										T1	5935	17572	34527	14045	11579	11665	306764	34257	79748	17713
										T2	15125	4995	944996	29813	33014	10054	5091	3656	4441	159960
										T3	24324	2774	30075	45562	533426	6562	14548	37588	1514	67157
										T4	21748	53671	34215	42591	12834	16235	16809	4214	11092	14516
										Cycle times	Ni-Ti instruments (enzyme group)
										T1	4467	3136	22388	12604	6779	2905	17914	23375	11560	2571
										T2	12875	1847	32536	5806	4456	6292	1631	7516	2919	8574
										T3	22248	2146	7429	3310	472	5592	11754	21824	970	30308
										T4	5704	209894	27812	57498	8470	8252	12231	1725	944	6180
										Cycle times	Ni-Ti instruments (moisturizer group)
										T1	103	103	24	540	66	93	1006	585	4616	124
										T2	76	51	934	152	75	11	93	675	62	893
										T3	1028	46	697	128	238	145	2579	7909	56	1475
										T4	211	15867	10310	302	218	65	78	9	21	110

## Sheet: Sheet4
镍钛(Q)													Water	Enzyme	Moisturizer
T1	5935	17572	34527	14045	11579	11665	306764	34257	79748	17713	53380.5	T1	53380.5	10769.9	726
T2	15125	4995	944996	29813	33014	10054	5091	3656	4441	159960	121114	T2	121114	8445.2	302.2
T3	24324	2774	30075	45562	533426	6562	14548	37588	1514	67157	76353	T3	76353	10605.3	1430.1
T4	21748	53671	34215	42591	12834	16235	16809	4214	11092	14516	22792.5	T4	22792.5	33871	2719.1
镍钛(M)
T1	4467	3136	22388	12604	6779	2905	17914	23375	11560	2571	10769.9
T2	12875	1847	32536	5806	4456	6292	1631	7516	2919	8574	8445.2
T3	22248	2146	7429	3310	472	5592	11754	21824	970	30308	10605.3
T4	5704	209894	27812	57498	8470	8252	12231	1725	944	6180	33871
镍钛(B)
T1	103	103	24	540	66	93	1006	585	4616	124	726
T2	76	51	934	152	75	11	93	675	62	893	302.2
T3	1028	46	697	128	238	145	2579	7909	56	1475	1430.1
T4	211	15867	10310	302	218	65	78	9	21	110	2719.1

## Sheet: Sheet3
球钻(Q)														Water	Enzyme	Moisturizer
T1	508640	33909	22465	30819	83044	266482	166913	235268	15625	75403	143857		T1	143857	737126	2642.3
T2	116939	1829529	9729	65802	320385	139862	70081	12663	90916	232545	288845		T2	288845	220664	9930.2
T3	26469	240329	193322	2971297	132784	8350	465559	963572	319478	57699	537886		T3	537886	147196	8909.6
T4	614438	559840	8399340	213832	78980	170647	24703	274898	31430	837577	1.12057e+06		T4	1.12057e+06	47006	6828.1
球钻(M)
T1	4803069	2199	23443	1433844	302780	55004	8968	537616	7454	196883	737126
T2		543844	1290972	19092	31492	6783	53733	28106	6169	5789	220664
T3	56804	256937	441917	3649	4663	180772	73508	45864	290750	117099	147196
T4	22506	111301	30074	22775	196242	6694	12169	12931	8621	46747	47006
球钻(B)
T1	1794	721	725	313	333	533	2437	3834	461	15272	2642.3
T2	4787	3270	5956	15665	306	36183	8771	18490	3960	1914	9930.2
T3	187	77663	2117	361	669	4217	46	854	1483	1499	8909.6
T4	31768	5042	248	905	5890	1239	6165	12034	2382	2608	6828.1

## Sheet: Sheet2
	ATP
	裂钻(Q)
	T1	757813	1282423	178569	1271556	2348389	98541	544717	119125	213698	299466	711430			711430	728156	21407
	T2	484011	847761	338392	535177	280251	543054		901158			561401			561407	647277	12607.5
	T3		248016	567810		1816598	241371					718449			718449	901345	6338.25
	T4		1681122			36767	332315					683401			683401	956889	15773.8
	裂钻(M)
	T1	1479504	904869	1880185	642105	614174	675727	9688	15782	425096	634435	728156
	T2	436958	1573014	62618	298573	661432	814995	147772	39082	748744	1689580	647277
	T3	181155	107478	1760428	1117344		1448054	1737615	455947	984904	319181	901345
	T4	681642	465229	3328464	56019		35064	889818	1893754	41968	1220043	956889
	裂钻(B)
	T1	12441	14150	6136	59393	2419	43486	13606	712	28058	24703	21407
	T2	27443	7645	1497	11918	22747	3642	1291	765	1161	47966	12607.5
	T3	20505	963	2196	3281			933	12316	3225	7287	6338.25
	T4	37606	41061	21856	7849			904	1508	2479	12927	15773.8
	Water	Enzyme	Moisturizer
T1	711430	728156	21407
T2	561407	647277	12607.5
T3	718449	901345	6338.25
T4	683401	956889	15773.8
